# Supplementary material for: Improved patient mortality predictions in emergency departments with deep learning data-synthesis and ensemble models
Source: Sci Rep. 2023 Sep 12;13:15031. doi: 10.1038/s41598-023-41544-0 (PMC10497596; doi:10.1038/s41598-023-41544-0)
Supplement: Supplementary file 1 — Supplementary Information. [file 41598_2023_41544_MOESM1_ESM.xlsx]

## Sheet: Sheet1
		F1	AUC	Accuracy	Precision	Recall
GaussianCopula	CatBoost	0.705882	0.973129	0.991357	0.8	0.631579
ADASYN	Ensembled by LogisticRegression	0.682927	0.962168	0.988764	0.636364	0.736842
ADASYN	Ensembled by CatBoost	0.666667	0.955878	0.989628	0.705882	0.631579
SMOTE	Ensembled by LogisticRegression	0.666667	0.960364	0.9879	0.608696	0.736842
None	Ensembled by RandomForestClassifier	0.666667	0.892979	0.990493	0.785714	0.578947
SMOTE	TabNet	0.666667	0.901813	0.988764	0.65	0.684211
SMOTE	CatBoost	0.651163	0.973083	0.987035	0.583333	0.736842
ADASYN	GradientBoostingClassifier	0.651163	0.97706	0.987035	0.583333	0.736842
ADASYN	LightGBM	0.651163	0.93606	0.987035	0.583333	0.736842
SMOTE	LightGBM	0.651163	0.93391	0.987035	0.583333	0.736842
ADASYN	Ensembled by RandomForestClassifier	0.648649	0.858778	0.988764	0.666667	0.631579
SMOTE	Ensembled by CatBoost	0.631579	0.966238	0.9879	0.631579	0.631579
SMOTE	Ensembled by RandomForestClassifier	0.631579	0.858501	0.9879	0.631579	0.631579
SMOTE	RandomForestClassifier	0.631579	0.978517	0.9879	0.631579	0.631579
CopulaGAN	Ensembled by RandomForestClassifier	0.628571	0.903455	0.988764	0.6875	0.578947
None	Ensembled by CatBoost	0.625	0.962423	0.989628	0.769231	0.526316
CopulaGAN	LightGBM	0.625	0.97188	0.989628	0.769231	0.526316
ADASYN	CatBoost	0.619048	0.973407	0.986171	0.565217	0.684211
ADASYN	HistGradientBoostingClassifier	0.619048	0.979465	0.986171	0.565217	0.684211
SMOTE	XGBoost	0.619048	0.950791	0.986171	0.565217	0.684211
CopulaGAN	Ensembled by CatBoost	0.606061	0.89069	0.988764	0.714286	0.526316
None	Ensembled by LightGBM	0.606061	0.859842	0.988764	0.714286	0.526316
GaussianCopula	XGBoost	0.606061	0.970771	0.988764	0.714286	0.526316
None	TabNet	0.6	0.912728	0.986171	0.571429	0.631579
ADASYN	XGBoost	0.590909	0.969198	0.984443	0.52	0.684211
GaussianCopula	GradientBoostingClassifier	0.588235	0.947045	0.9879	0.666667	0.526316
GaussianCopula	LightGBM	0.588235	0.9741	0.9879	0.666667	0.526316
None	MLPClassifier	0.588235	0.956433	0.9879	0.666667	0.526316
SMOTE	HistGradientBoostingClassifier	0.585366	0.977245	0.985307	0.545455	0.631579
GaussianCopula	HistGradientBoostingClassifier	0.580645	0.967764	0.988764	0.75	0.473684
TVAE	HistGradientBoostingClassifier	0.578947	0.962446	0.986171	0.578947	0.578947
TVAE	LightGBM	0.578947	0.971695	0.986171	0.578947	0.578947
GaussianCopula	TabNet	0.578947	0.927504	0.986171	0.578947	0.578947
SMOTE	ExtraTreeClassifier	0.577778	0.836393	0.983578	0.5	0.684211
ADASYN	ExtraTreeClassifier	0.571429	0.810956	0.984443	0.521739	0.631579
SMOTE	GradientBoostingClassifier	0.571429	0.977985	0.984443	0.521739	0.631579
None	LogisticRegression	0.571429	0.979373	0.987035	0.625	0.526316
TVAE	DecisionTreeClassifier	0.565217	0.835954	0.982714	0.481481	0.684211
TVAE	Ensembled by LightGBM	0.565217	0.861391	0.982714	0.481481	0.684211
TVAE	Ensembled by XGBoost	0.565217	0.835954	0.982714	0.481481	0.684211
None	LightGBM	0.5625	0.976043	0.9879	0.692308	0.473684
None	RandomForestClassifier	0.5625	0.954005	0.9879	0.692308	0.473684
None	XGBoost	0.5625	0.97158	0.9879	0.692308	0.473684
ADASYN	RandomForestClassifier	0.555556	0.944362	0.986171	0.588235	0.526316
SMOTE	MLPClassifier	0.553191	0.94723	0.98185	0.464286	0.684211
CopulaGAN	TabNet	0.55	0.933401	0.984443	0.52381	0.578947
CopulaGAN	CatBoost	0.545455	0.977708	0.987035	0.642857	0.473684
CopulaGAN	Ensembled by LogisticRegression	0.545455	0.930071	0.987035	0.642857	0.473684
GaussianCopula	Ensembled by LogisticRegression	0.545455	0.919989	0.987035	0.642857	0.473684
GaussianCopula	Ensembled by RandomForestClassifier	0.545455	0.893442	0.987035	0.642857	0.473684
CopulaGAN	XGBoost	0.545455	0.957497	0.987035	0.642857	0.473684
None	CatBoost	0.533333	0.97188	0.9879	0.727273	0.421053
None	Ensembled by LogisticRegression	0.533333	0.943946	0.9879	0.727273	0.421053
TVAE	Ensembled by RandomForestClassifier	0.533333	0.861576	0.9879	0.727273	0.421053
None	Ensembled by XGBoost	0.533333	0.859934	0.9879	0.727273	0.421053
None	NGBoost	0.533333	0.930742	0.9879	0.727273	0.421053
CopulaGAN	RandomForestClassifier	0.533333	0.950028	0.9879	0.727273	0.421053
None	SVC	0.533333	0.959162	0.9879	0.727273	0.421053
CopulaGAN	GradientBoostingClassifier	0.529412	0.937055	0.986171	0.6	0.473684
TVAE	XGBoost	0.526316	0.967556	0.984443	0.526316	0.526316
SMOTE	NGBoost	0.518519	0.937055	0.977528	0.4	0.736842
GaussianCopula	Ensembled by CatBoost	0.516129	0.861576	0.987035	0.666667	0.421053
CopulaGAN	DecisionTreeClassifier	0.512821	0.758764	0.983578	0.5	0.526316
GaussianCopula	DecisionTreeClassifier	0.512821	0.758764	0.983578	0.5	0.526316
GaussianCopula	Ensembled by LightGBM	0.512821	0.862894	0.983578	0.5	0.526316
CopulaGAN	Ensembled by LightGBM	0.512821	0.752521	0.983578	0.5	0.526316
CopulaGAN	Ensembled by XGBoost	0.512821	0.758764	0.983578	0.5	0.526316
GaussianCopula	Ensembled by XGBoost	0.512821	0.758764	0.983578	0.5	0.526316
GaussianCopula	LinearDiscriminantAnalysis	0.509091	0.961012	0.976664	0.388889	0.736842
ADASYN	NGBoost	0.509091	0.933586	0.976664	0.388889	0.736842
TVAE	CatBoost	0.5	0.968874	0.984443	0.529412	0.473684
CopulaGAN	ExtraTreeClassifier	0.5	0.758325	0.982714	0.47619	0.526316
ADASYN	MLPClassifier	0.5	0.952965	0.977528	0.393939	0.684211
SMOTE	AdaBoostClassifier	0.487805	0.901489	0.98185	0.454545	0.526316
SMOTE	DecisionTreeClassifier	0.487805	0.757885	0.98185	0.454545	0.526316
SMOTE	Ensembled by LightGBM	0.487805	0.886181	0.98185	0.454545	0.526316
SMOTE	Ensembled by XGBoost	0.487805	0.757885	0.98185	0.454545	0.526316
GaussianCopula	AdaBoostClassifier	0.486486	0.967024	0.983578	0.5	0.473684
TVAE	Ensembled by LogisticRegression	0.484848	0.956757	0.985307	0.571429	0.421053
None	HistGradientBoostingClassifier	0.482759	0.966423	0.987035	0.7	0.368421
SMOTE	LogisticRegression	0.482759	0.975118	0.974071	0.358974	0.736842
GaussianCopula	RandomForestClassifier	0.482759	0.921191	0.987035	0.7	0.368421
ADASYN	DecisionTreeClassifier	0.47619	0.757446	0.980985	0.434783	0.526316
ADASYN	Ensembled by LightGBM	0.47619	0.779507	0.980985	0.434783	0.526316
ADASYN	Ensembled by XGBoost	0.47619	0.757446	0.980985	0.434783	0.526316
None	ExtraTreeClassifier	0.47619	0.757446	0.980985	0.434783	0.526316
SMOTE	SGDClassifier	0.47619	0.967417	0.980985	0.434783	0.526316
ADASYN	LogisticRegression	0.474576	0.975072	0.973207	0.35	0.736842
None	GradientBoostingClassifier	0.466667	0.946744	0.986171	0.636364	0.368421
None	AdaBoostClassifier	0.451613	0.880446	0.985307	0.583333	0.368421
GaussianCopula	NGBoost	0.451613	0.926441	0.985307	0.583333	0.368421
CopulaGAN	NGBoost	0.451613	0.925978	0.985307	0.583333	0.368421
ADASYN	AdaBoostClassifier	0.45	0.872213	0.980985	0.428571	0.473684
TVAE	GradientBoostingClassifier	0.444444	0.951115	0.982714	0.470588	0.421053
TVAE	MLPClassifier	0.444444	0.963741	0.974071	0.342857	0.631579
GaussianCopula	LogisticRegression	0.439024	0.959671	0.980121	0.409091	0.473684
SMOTE	LinearDiscriminantAnalysis	0.434783	0.973545	0.966292	0.3	0.789474
GaussianCopula	ExtraTreeClassifier	0.428571	0.730691	0.979257	0.391304	0.473684
ADASYN	LinearDiscriminantAnalysis	0.416667	0.973869	0.963699	0.283019	0.789474
None	BernoulliNB	0.412698	0.967972	0.968021	0.295455	0.684211
CopulaGAN	HistGradientBoostingClassifier	0.4	0.946883	0.984443	0.545455	0.315789
None	LinearDiscriminantAnalysis	0.393443	0.963926	0.968021	0.285714	0.631579
TVAE	NGBoost	0.388889	0.917746	0.980985	0.411765	0.368421
GaussianCopula	SGDClassifier	0.385965	0.947692	0.969749	0.289474	0.578947
TVAE	AdaBoostClassifier	0.380952	0.962631	0.977528	0.347826	0.421053
GaussianCopula	MLPClassifier	0.375	0.964481	0.982714	0.461538	0.315789
TVAE	TabNet	0.368421	0.90098	0.979257	0.368421	0.368421
TVAE	RandomForestClassifier	0.344828	0.918208	0.983578	0.5	0.263158
None	DecisionTreeClassifier	0.342857	0.653501	0.980121	0.375	0.315789
TVAE	ExtraTreeClassifier	0.341463	0.67762	0.976664	0.318182	0.368421
ADASYN	BernoulliNB	0.329897	0.96529	0.94382	0.205128	0.842105
TVAE	LogisticRegression	0.326531	0.884285	0.971478	0.266667	0.421053
SMOTE	BernoulliNB	0.322581	0.964735	0.945549	0.202703	0.789474
TVAE	SGDClassifier	0.285714	0.871612	0.965428	0.216216	0.421053
TVAE	LinearDiscriminantAnalysis	0.25974	0.894089	0.950735	0.172414	0.526316
TVAE	BernoulliNB	0.244444	0.928106	0.941227	0.15493	0.578947
TVAE	Ensembled by CatBoost	0.24	0.910369	0.983578	0.5	0.157895
None	SGDClassifier	0.224719	0.884863	0.940363	0.142857	0.526316
CTGAN	CatBoost	0.2	0.774535	0.958513	0.146341	0.315789
TVAE	GaussianNB	0.178571	0.878758	0.960242	0.135135	0.263158
CTGAN	TabNet	0.170543	0.799487	0.907519	0.1	0.578947
ADASYN	TabNet	0.161137	0.963972	0.847018	0.0885417	0.894737
SMOTE	GaussianNB	0.160714	0.959671	0.837511	0.0878049	0.947368
ADASYN	GaussianNB	0.157895	0.959532	0.834054	0.0861244	0.947368
CTGAN	HistGradientBoostingClassifier	0.151899	0.825409	0.942092	0.1	0.315789
GaussianCopula	SVC	0.148148	0.822819	0.900605	0.0862069	0.526316
None	GaussianNB	0.146552	0.946282	0.828868	0.0798122	0.894737
CTGAN	SVC	0.136054	0.86708	0.890233	0.078125	0.526316
CopulaGAN	SVC	0.133333	0.77287	0.955056	0.097561	0.210526
None	ComplementNB	0.128514	0.907779	0.812446	0.0695652	0.842105
ADASYN	ComplementNB	0.12766	0.911525	0.822818	0.0694444	0.789474
SMOTE	ComplementNB	0.127119	0.910277	0.821953	0.0691244	0.789474
TVAE	ComplementNB	0.125874	0.876283	0.891962	0.0725806	0.473684
ADASYN	SVC	0.123967	0.861252	0.816768	0.0672646	0.789474
SMOTE	SVC	0.123457	0.863565	0.815903	0.0669643	0.789474
TVAE	SVC	0.117647	0.796642	0.961106	0.09375	0.157895
CTGAN	Ensembled by LogisticRegression	0.116279	0.786282	0.934313	0.0746269	0.263158
CTGAN	Ensembled by CatBoost	0.108108	0.79877	0.914434	0.0652174	0.315789
SMOTE	KNeighborsClassifier	0.107692	0.645176	0.899741	0.0630631	0.368421
CTGAN	XGBoost	0.106667	0.73564	0.942092	0.0714286	0.210526
CTGAN	RandomForestClassifier	0.105263	0.851031	0.926534	0.0657895	0.263158
ADASYN	KNeighborsClassifier	0.103704	0.648946	0.895419	0.0603448	0.368421
CTGAN	Ensembled by RandomForestClassifier	0.0952381	0.718828	0.901469	0.0560748	0.315789
TVAE	KNeighborsClassifier	0.0952381	0.681759	0.950735	0.0681818	0.157895
CTGAN	GradientBoostingClassifier	0.0909091	0.790214	0.948142	0.0638298	0.157895
ADASYN	SGDClassifier	0.0902613	0.85413	0.668971	0.0472637	1
CopulaGAN	ComplementNB	0.0893855	0.870826	0.718237	0.0471976	0.842105
CTGAN	BernoulliNB	0.0893471	0.814703	0.770959	0.0477941	0.684211
GaussianCopula	KNeighborsClassifier	0.0860215	0.70826	0.853068	0.0479042	0.421053
GaussianCopula	ComplementNB	0.0855107	0.886736	0.667243	0.0447761	0.947368
CTGAN	DecisionTreeClassifier	0.0810811	0.651605	0.823682	0.044335	0.473684
CTGAN	Ensembled by LightGBM	0.0810811	0.651605	0.823682	0.044335	0.473684
CTGAN	Ensembled by XGBoost	0.0810811	0.651605	0.823682	0.044335	0.473684
CTGAN	ComplementNB	0.0788863	0.83193	0.656871	0.0412621	0.894737
CTGAN	LogisticRegression	0.078125	0.805383	0.898012	0.0458716	0.263158
ADASYN	QuadraticDiscriminantAnalysis	0.0727273	0.580427	0.95592	0.0555556	0.105263
CTGAN	KNeighborsClassifier	0.0705882	0.676348	0.86344	0.0397351	0.315789
CTGAN	LinearDiscriminantAnalysis	0.0704225	0.799741	0.885912	0.0406504	0.263158
CTGAN	ExtraTreeClassifier	0.0686275	0.606003	0.835782	0.0378378	0.368421
CTGAN	LightGBM	0.057971	0.726575	0.94382	0.04	0.105263
CopulaGAN	KNeighborsClassifier	0.0566038	0.607922	0.91357	0.0344828	0.157895
CTGAN	NGBoost	0.0555556	0.755527	0.941227	0.0377358	0.105263
CTGAN	GaussianNB	0.0509259	0.747109	0.645635	0.0266344	0.578947
TVAE	GaussianProcessClassifier	0.0487805	0.761863	0.966292	0.0454545	0.0526316
CTGAN	SGDClassifier	0.0485175	0.754648	0.389801	0.0248963	0.947368
CTGAN	QuadraticDiscriminantAnalysis	0.0455581	0.636851	0.637857	0.0238095	0.526316
None	QuadraticDiscriminantAnalysis	0.0445434	0.720146	0.629213	0.0232558	0.526316
CTGAN	GaussianProcessClassifier	0.0253165	0.689136	0.866897	0.0143885	0.105263
CopulaGAN	AdaBoostClassifier	0	0.813431	0.982714	0	0
CTGAN	AdaBoostClassifier	0	0.618953	0.929991	0	0
GaussianCopula	BernoulliNB	0	0.950074	0.983578	0	0
CopulaGAN	BernoulliNB	0	0.871867	0.980985	0	0
GaussianCopula	GaussianNB	0	0.681343	0.983578	0	0
CopulaGAN	GaussianNB	0	0.603829	0.983578	0	0
None	GaussianProcessClassifier	0	0.779299	0.980985	0	0
SMOTE	GaussianProcessClassifier	0	0.77324	0.959378	0	0
ADASYN	GaussianProcessClassifier	0	0.772824	0.959378	0	0
GaussianCopula	GaussianProcessClassifier	0	0.754324	0.941227	0	0
CopulaGAN	GaussianProcessClassifier	0	0.736518	0.956785	0	0
None	KNeighborsClassifier	0	0.598233	0.982714	0	0
CopulaGAN	LinearDiscriminantAnalysis	0	0.847701	0.979257	0	0
CopulaGAN	LogisticRegression	0	0.85635	0.98185	0	0
CopulaGAN	MLPClassifier	0	0.885626	0.980121	0	0
CTGAN	MLPClassifier	0	0.784803	0.973207	0	0
TVAE	QuadraticDiscriminantAnalysis	0	0.642748	0.978392	0	0
CopulaGAN	QuadraticDiscriminantAnalysis	0	0.588105	0.983578	0	0
SMOTE	QuadraticDiscriminantAnalysis	0	0.570299	0.975799	0	0
GaussianCopula	QuadraticDiscriminantAnalysis	0	0.550412	0.983578	0	0
CopulaGAN	SGDClassifier	0	0.84266	0.980985	0	0
